# Supplementary material for: Impact of drought on soil microbial biomass and extracellular enzyme activity
Source: Front Plant Sci. 2023 Aug 25;14:1221288. doi: 10.3389/fpls.2023.1221288 (PMC10491016; doi:10.3389/fpls.2023.1221288)
Supplement: Supplementary file 2 [file Table_1.xlsx]

## Sheet: Sheet1
	Author	Latitude（°）N		Longitude （°）E		Temperature(℃)	Precipitation(mm)	Ecosystem types	Drought duration (m)	Drought magnitude (%)	LN(pH)	V	LN(SOC)	V	LN(TN)	V	LN(TP)	V	LN(MBC)	V	LN(MBN)	V	LN(MBP)	V	LN(BG)	V	LN(CBH)	V	LN(NAG)	V	LN(LAP)	V	LN(AP)	V
1	Zhang Q, 2019	26	19	117	36	19.1	1670	Forest	1	50	-0.0547249	0.00136559	-0.0485228	0.00622023	-0.0557914	0.00323831	0.0425596	0.00362647
2	Bu X, 2018	29	52	121	39	16.2	1374.7	Forest	1	70	-0.0369557	0.000317557							-0.308271	0.0247829	-0.255933	0.0460387
2	Bu X, 2018	29	52	121	39	16.2	1374.7	Forest	2	70	-0.0372136	0.000585156							-0.192966	0.0252072	-0.276446	0.0245476
2	Bu X, 2018	29	52	121	39	16.2	1374.7	Forest	3	70	-0.0593782	5.47434e-05							0.0079576	0.018108	-0.126621	0.0189191
2	Bu X, 2018	29	52	121	39	16.2	1374.7	Forest	4	70	-0.0661587	9.38727e-05							0.24731	0.0626005	0.0591152	0.0296875
3	Gao W, 2021	43	32	116	40	0.5	358	Grassland	1	15.8	0.013423	6.16941e-05	-0.0209651	0.0027464	-0.0487902	0.00385676			0.0373287	0.0472812	-1.50831	0.111641			-0.305382	0.0569987	0	1.99198	-0.145907	0.310295			-0.0435904	0.00434905
3	Gao W, 2021	43	32	116	40	0.5	358	Grassland	1	17	0.0266682	0.000233275	0.0164613	0.00720122	-0.0487902	0.0105234			0.157077	0.0614677	-1.60438	0.0996699			0.233615	0.0388581	0.845575	1.07939	-0.693147	0.208204			-0.158901	0.00818656
3	Gao W, 2021	43	32	116	40	0.5	358	Grassland	1	20.3	0.0653828	0.000856999	-0.0380596	0.00671743	-0.100083	0.00671688			0.0705302	0.0762553	-1.65612	0.136714			0.63908	0.0180248	0.510826	1.99599	-0.382551	0.203953			-0.472851	0.0206808
3	Gao W, 2021	43	32	116	40	0.5	358	Grassland	1	20.3															0.270007	0.101895	0.468108	0.372057	0.202322	0.0585219			0.20125	0.00308028
3	Gao W, 2021	43	32	116	40	0.5	358	Grassland	1	20.3															0.253409	0.0904218	0.336472	0.401368	0.512037	0.0680194			-0.170922	0.00517081
3	Gao W, 2021	43	32	116	40	0.5	358	Grassland	1	20.3															-0.332706	0.0957206	-0.693147	0.396373	-0.0560895	0.0809845			-0.488431	0.0128058
4	Liu L, 2022	41	13	0	55	12.8	658	Forest	2.7	13.5			-0.175449	0.00973163	-0.0896122	0.0083235
5	Jabborova D, 2021	38	0	60	0	14	685	Cropland	1	40					-0.0645385	0.028912	-0.0645385	0.028912
6	Canarini A, 2021	47	7	11	18	14	534	Grassland	12	70									0.65569	0.202582	-0.288783	0.00563546	-0.46602	0.0270091	-0.509443	0.0183422	-0.560439	0.0655654	-0.522874	0.0193736	-1.67613	0.174232	-0.826071	0.00636227
6	Canarini A, 2021	47	7	11	18	14	534	Grassland	120	70									-0.230524	0.186164	-0.0166393	0.0070034	0.0455116	0.0267212	0.162184	0.027186	0.0291831	0.0318841	-0.107359	0.0305344	-0.90029	0.0307851	-0.227125	0.00806436
7	Zhang J, 2022	42	58	122	21	6.4	450	Forest	72	30			-0.0945444	0.00393109	-0.170625	0.0184058	-0.102509	0.00425697
7	Zhang J, 2022	42	58	122	21	6.4	450	Forest	72	50			-0.332839	0.00531905	-0.432492	0.0193566	-0.329372	0.00979181
7	Zhang J, 2022	42	58	122	21	6.4	450	Forest	72	30			-0.0894258	0.0112142	-0.0672416	0.0150096	-0.120951	0.00657806
7	Zhang J, 2022	42	58	122	21	6.4	450	Forest	72	50			-0.187749	0.0121317	-0.154983	0.0156374	-0.139334	0.00801522
8	Nguyen L, 2018	-30.31	0	149.78	0	17	644	Cropland	4	6.3			-0.147247	0.000343608	-0.237672	0.000750548
9	de Vries, F, 2016	51	1	-2	46	10.03	1000	Grassland	1	30									0.074108	0.00319259	-0.752689	0.0164689
9	de Vries, F, 2016	51	1	-2	46	10.03	1000	Grassland	1	30									-0.341749	0.0438647	-1.14137	0.526681
9	de Vries, F, 2016	51	1	-2	46	10.03	1000	Grassland	1	30									0.0756027	0.00193229	0.0400053	0.0502937
9	de Vries, F, 2016	51	1	-2	46	10.03	1000	Grassland	1	30									-0.0345713	0.00514443	-0.0940289	0.0267818
9	de Vries, F, 2016	51	1	-2	46	10.03	1000	Grassland	1	30									0.298855	0.0459573	0.259638	0.0189337
9	de Vries, F, 2016	51	1	-2	46	10.03	1000	Grassland	1	30									0.129458	0.0276714	-0.705647	0.0687517
9	de Vries, F, 2016	51	1	-2	46	10.03	1000	Grassland	1	30									-0.61026	0.0693646	-1.93622	0.211849
9	de Vries, F, 2016	51	1	-2	46	10.03	1000	Grassland	1	30									0.125454	0.00618806	-0.284684	0.13381
9	de Vries, F, 2016	51	1	-2	46	10.03	1000	Grassland	1	30									-0.195309	0.00371991	0.0943628	0.00977365
9	de Vries, F, 2016	51	1	-2	46	10.03	1000	Grassland	1	30									-0.0618754	0.0236742	0.0682083	0.00777798
9	de Vries, F, 2016	51	1	-2	46	10.03	1000	Grassland	1	30									0.1471	0.0423185	-0.391672	0.023702
9	de Vries, F, 2016	51	1	-2	46	10.03	1000	Grassland	1	30									-0.693147	0.026956	-1.76871	0.330163
9	de Vries, F, 2016	51	1	-2	46	10.03	1000	Grassland	1	30									-0.192991	0.00799926	-0.340759	0.044458
9	de Vries, F, 2016	51	1	-2	46	10.03	1000	Grassland	1	30									0.0862603	0.0229463	0.415127	0.10705
9	de Vries, F, 2016	51	1	-2	46	10.03	1000	Grassland	1	30									-0.146093	0.106219	-0.065534	0.00241345
9	de Vries, F, 2016	51	1	-2	46	10.03	1000	Grassland	1	30									0.0804004	0.00794099	0.0198026	0.0266853
9	de Vries, F, 2016	51	1	-2	46	10.03	1000	Grassland	1	30									-0.345746	0.0171952	-1.93903	1.16521
9	de Vries, F, 2016	51	1	-2	46	10.03	1000	Grassland	1	30									0.155755	0.00681321	0.14842	0.0145062
9	de Vries, F, 2016	51	1	-2	46	10.03	1000	Grassland	1	30									0.0446503	0.020281	0.0422598	0.00871225
9	de Vries, F, 2016	51	1	-2	46	10.03	1000	Grassland	1	30									0.371564	0.0803395	0.157845	0.0104456
10	Wang Z, 2015	33	26	102	22	1.6	786	Grassland	1	33									-0.396348	0.0899408	-0.135577	0.00823209	-0.116724	0.0194843	-0.214311	0.0667105	0.195061	0.0630732	0.385662	0.473877			-0.327213	0.110788
10	Wang Z, 2015	33	26	102	22	1.6	786	Grassland	2	33									-0.428461	0.0458001	-1.1643	0.107302	-0.384142	0.0471517	1.3429	0.17274	1.34373	0.169149	1.35812	1.8439			-1.37231	0.55513
10	Wang Z, 2015	33	26	102	22	1.6	786	Grassland	2	33									-0.571517	0.0886012	-2.63677	1.16071	-0.721318	0.0854126	1.19599	0.147318	0.939742	0.0377268	1.46634	1.02864			-0.603916	0.07823
10	Wang Z, 2015	33	26	102	22	1.6	786	Grassland	2	33									-0.255072	0.0199531	-0.190121	0.0408887	0.457241	0.062187	-0.532403	0.259478	-0.396415	0.135989	0.767255	0.441198			1.29928	2.17825
10	Wang Z, 2015	33	26	102	22	1.6	786	Grassland	3	33									1.28611	0.970186	-0.19013	0.0714135	0.783531	0.0744089	0.49444	0.356158	-0.0571584	0.0530897	0.63908	0.246845			-0.628609	0.0756293
10	Wang Z, 2015	33	26	102	22	1.6	786	Grassland	1	41									-0.33564	0.0744767	-0.0968528	0.00942719	0.182322	0.0089	-0.334728	0.532027	-0.559616	3.25797	1.31219	1.69004			0.117783	0.689863
10	Wang Z, 2015	33	26	102	22	1.6	786	Grassland	2	41									1.85265	2.39541	0.551499	0.0610246	1.06289	0.0525858	0.188804	0.0420543	1.0438	0.224432	0.575364	0.146267			-0.44895	0.0947759
10	Wang Z, 2015	33	26	102	22	1.6	786	Grassland	2	41									-1.36429	1.29841	-0.576608	0.0698012	0.515466	0.0887818	0.2906	0.08087	0.949577	0.380359	1.81449	0.0544709			-1.90146	0.390655
10	Wang Z, 2015	33	26	102	22	1.6	786	Grassland	2	41									1.35887	1.20521	0.425683	0.0542524	0.855666	0.155296	1.24642	0.136986	2.03292	0.624731	0.653926	0.187929			-1.21109	0.719203
10	Wang Z, 2015	33	26	102	22	1.6	786	Grassland	3	41									-0.397842	0.766017	-0.155366	0.0184583	0.986495	0.185741	-0.300499	0.845217	-0.14842	0.246276	1.42712	1.38671			1.28093	4.11111
10	Wang Z, 2015	33	26	102	22	1.6	786	Grassland	1	56									-0.24387	0.0347815	-0.203908	0.0257745	0.125163	0.0325072	-0.330266	0.23754	-0.280902	0.165161	0.476924	0.647744			-0.207639	0.539941
10	Wang Z, 2015	33	26	102	22	1.6	786	Grassland	2	56									0.662918	0.257765	0.17983	0.0943924	0.658056	0.0757118	0.268599	0.143104	0.412845	0.0886592	0.854415	0.247769			-0.523248	0.251736
10	Wang Z, 2015	33	26	102	22	1.6	786	Grassland	2	56									0.263766	0.0372922	0.191684	0.0214022	0.461818	0.0371533	-0.230977	0.13858	0.246133	0.104657	0.826679	0.650829			-0.105361	0.604444
10	Wang Z, 2015	33	26	102	22	1.6	786	Grassland	2	56									0.676572	0.399613	0.898272	0.0318069	0.919271	0.0543183	-0.0507355	0.971347	-0.279585	0.0666103	1.02165	0.638044			0	0.857988
10	Wang Z, 2015	33	26	102	22	1.6	786	Grassland	3	56									-1.10474	0.0693746	0.308266	0.0319391	0.635989	0.0345598	-0.137492	0.381197	-0.182322	0.715903	0.37949	0.483109			0.287682	1.12111
11	Canarini A, 2018	-33	55	150	39	16.9	692	Grassland	4	50									-0.0661813	0.00913488	-0.104443	0.0136114	-0.275576	0.016723
11	Canarini A, 2018	-33	55	150	39	16.9	692	Grassland	4	50									-0.219087	0.00868376	-0.175891	0.0114712	-0.290361	0.0110355
12	Olatunj O, 2022	30.65	0	104.05	0	16.7	945.6	Forest	6	60.6									0.104602	0.000616416	-0.0549967	0.00074787	-0.0310819	0.0009236	-0.156689	0.00978436							-0.285712	0.0249567
12	Olatunj O, 2022	30.65	0	104.05	0	16.7	945.6	Forest	6	60.6									0.0664197	0.000485198	-0.106413	0.00164733	0.0798863	0.00183769	-0.319209	0.0109649							-0.172447	0.0131227
12	Olatunj O, 2022	30.65	0	104.05	0	16.7	945.6	Forest	6	60.6									0.0142314	0.000818731	-0.0271203	0.000474195	0.0177826	0.00249101	-0.137905	0.00862036							1.21347	0.0208544
13	Zaheer M, 2021	31.33	0	74.21	0	18.7	500	Cropland	6	50	-0.023089	0.000171631							-0.00964031	0.00174933	-0.158824	0.0103323	-0.309565	0.0092287	-0.998529	0.00144206							-0.411369	0.000182911
13	Zaheer M, 2021	31.33	0	74.21	0	18.7	500	Cropland	6	50	-0.0333606	0.000104247							-0.0432124	0.00134981	-0.357674	0.0148902	-0.493658	0.0082908	-0.383895	0.000311375							-0.19478	0.000130339
14	Santiago J, 2016	-2	20	-38	21	13.5	503	Forest	36	43.8	0.00114351	8.0608e-05	-0.115573	0.00407946	-0.875469	0.0880148	-0.0491362	0.0101379							-0.244106	0.0566897							0.051208	0.00688967
14	Santiago J, 2016	-2	20	-38	21	13.5	503	Forest	36	43.8	0.0523158	0.00024209	-0.147893	0.00204699	0.0125002	0.11125	0.0231194	0.0111673							0.243126	0.0842651							0.104625	0.0062671
15	Duan D, 2022	37.12	0	106.82	0	7.1	360	Grassland	3	66.7			0.674219	0.0503858	0.36552	0.00359535	0.051672	0.00798793
16	Zhu L, 2021	43	10	125	0	4.6	650	Cropland	0.5	57.1	-0.00455582	3.51983e-05							0.334696	0.00453324	0.472906	0.0127791
16	Zhu L, 2021	43	10	125	0	4.6	650	Cropland	0.5	28.6	0.00754721	2.84811e-05							0.170869	0.00151165	0	0.00100865
16	Zhu L, 2021	43	10	125	0	4.6	650	Cropland	0.5	57.1	0	8.96177e-05							-0.378066	0.00174399	-0.658661	0.003872
16	Zhu L, 2021	43	10	125	0	4.6	650	Cropland	0.5	28.6	-0.00157356	0.000114576							-0.287682	0.0015515	-0.784955	0.00349837
17	Cao L, 2018	34	47	113	38	14.4	600	Grassland	8	46.2	0.0200834	0.00051068	-0.108433	0.0338736	-0.137201	0.0460565
17	Cao L, 2018	34	47	113	38	14.4	600	Grassland	8	46.2	0.00947874	0.000182085	0.130401	0.0354215	0.11441	0.0960029
17	Cao L, 2018	34	47	113	38	14.4	600	Grassland	8	46.2	-0.00483093	0.000581369	-0.0597433	0.020805	-0.17185	0.0378398
17	Cao L, 2018	34	47	113	38	14.4	600	Grassland	8	46.2	-0.0177205	0.000337803	0.060018	0.00717154	-0.0645385	0.0344141
17	Cao L, 2018	34	47	113	38	14.4	600	Grassland	8	46.2	-0.00120846	0.000169552	0.151916	0.0275674	0.217723	0.0933581
17	Cao L, 2018	34	47	113	38	14.4	600	Grassland	8	46.2	-0.00477898	0.000286797	0.101832	0.0142838	0.0723207	0.0641458
18	Ren J, 2022	34.28	0	108.07	0	12.9	649.5	Forest	8	25	-0.0154393	2.48677e-06	0.141808	0.000338496	-0.459107	0.00185564
18	Ren J, 2022	34.28	0	108.07	0	12.9	649.5	Forest	8	50	0.0311476	3.02447e-06	0.157039	0.000220593	0.234796	0.00132502
18	Ren J, 2022	34.28	0	108.07	0	12.9	649.5	Forest	8	25	-0.0208367	3.5723e-06	0.0666523	0.000360709	-0.362436	0.000561525
18	Ren J, 2022	34.28	0	108.07	0	12.9	649.5	Forest	8	50	0.0265288	1.30006e-05	0.0886659	0.000454234	0.247006	0.000605146
18	Ren J, 2022	34.28	0	108.07	0	12.9	649.5	Forest	8	25	-0.024355	3.61188e-06	0.0712799	0.000510697	-0.277861	0.00119373
18	Ren J, 2022	34.28	0	108.07	0	12.9	649.5	Forest	8	50	0.0153017	2.56747e-06	0.036355	0.000135618	0.239481	0.000393629
18	Ren J, 2022	34.28	0	108.07	0	12.9	649.5	Forest	8	25	-0.0133518	3.1211e-06	0.203968	2.98175e-05	-0.168789	0.000570833
18	Ren J, 2022	34.28	0	108.07	0	12.9	649.5	Forest	8	50	-0.0090312	1.50343e-06	0.168571	6.67585e-05	0.353556	0.000162301
18	Ren J, 2022	34.28	0	108.07	0	12.9	649.5	Forest	8	25	-0.0159141	2.48415e-06	0.108032	0.000151858	-0.268177	0.000243869
18	Ren J, 2022	34.28	0	108.07	0	12.9	649.5	Forest	8	50	-0.0110525	2.47142e-06	0.116385	0.000207169	0.255221	0.000304896
18	Ren J, 2022	34.28	0	108.07	0	12.9	649.5	Forest	8	25	-0.0253476	1.42716e-06	0.116754	0.000348397	-0.229424	0.000531649
18	Ren J, 2022	34.28	0	108.07	0	12.9	649.5	Forest	8	50	-0.0150213	2.68551e-06	0.0761506	0.000358229	0.271048	0.000572706
19	Zhou Z, 2021	39	38	116	20	14	483.9	Cropland	3	16.7	0.00227531	1.66212e-06	-0.0833816	0.00228142	0.0689929	0.00136378
19	Zhou Z, 2021	39	38	116	20	14	483.9	Cropland	3	38.9	-0.0022805	2.98046e-06	-0.150823	0.00139717	0.133531	0.00296101
19	Zhou Z, 2021	39	38	116	20	14	483.9	Cropland	3	61.1	-0.00342271	1.88442e-07	-0.105361	0.00107302	0	0.00145773
19	Zhou Z, 2021	39	38	116	20	14	483.9	Cropland	3	16.7	0.00227015	1.78263e-05	-0.124563	0.000551279	0	0.00126984
19	Zhou Z, 2021	39	38	116	20	14	483.9	Cropland	3	38.9	-0.00341492	5.92342e-06	-0.198671	0.000693425	-0.0689929	0.00136378
19	Zhou Z, 2021	39	38	116	20	14	483.9	Cropland	3	61.1	-0.0206666	9.87293e-06	-0.0555699	0.00260723	-0.143101	0.00401615
20	Gao Y, 2022	36	12	102	38	5.9	281	Cropland	11	26.7			-0.0282922	0.00419146	0	0.000870954	0.0629138	0.0288089
20	Gao Y, 2022	36	12	102	38	5.9	281	Cropland	11	13.5			-0.00303675	0.00359516	-0.0121214	0.00088164	0.0256424	0.0267162
20	Gao Y, 2022	36	12	102	38	5.9	281	Cropland	11	26.7			-0.119015	0.00330139	0.0243915	0.000892724	0.0493928	0.000101797
20	Gao Y, 2022	36	12	102	38	5.9	281	Cropland	11	13.5			-0.0597698	0.00259054	0.0122701	0.00090341	0.0613689	0.00175409
20	Gao Y, 2022	36	12	102	38	5.9	281	Cropland	11	26.7			-0.0486684	0.00559689	0.0240976	9.68148e-05	-0.0240976	0.00249386
20	Gao Y, 2022	36	12	102	38	5.9	281	Cropland	11	13.5			0.0175072	0.00436562	0.0121214	9.796e-05	0.0118345	0.0054377
21	Yang C, 2021	36	12	102	38	5.9	290	Cropland	1	26.7			-0.0286188	0.00417367	0	0.000870954	0.0629138	0.0297508	-0.349743	0.0108823	-0.17759	0.0180496
21	Yang C, 2021	36	12	102	38	5.9	290	Cropland	1	13.3			-0.00418849	0.00357073	-0.0121214	0.00088164	0.0256424	0.0267162	-0.0771487	0.0134092	-0.0425952	0.0267653
21	Yang C, 2021	36	12	102	38	5.9	290	Cropland	3	26.7			-0.119081	0.00332393	0.0243915	0.000892724	0.0493928	0.000101797	-0.139192	0.00104717	-0.0827243	0.00436861
21	Yang C, 2021	36	12	102	38	5.9	290	Cropland	3	13.3			-0.0592694	0.00257627	0.0122701	0.00090341	0.0613689	0.000809268	-0.0172418	0.00182379	0.0515768	0.00329979
21	Yang C, 2021	36	12	102	38	5.9	290	Cropland	5	26.7			-0.0483705	0.00301529	0.0240976	9.68148e-05	-0.0240976	0.00249386	-0.164073	0.00204911	-0.209842	0.00585329
21	Yang C, 2021	36	12	102	38	5.9	290	Cropland	5	13.3			0.0166497	0.00259976	0.0121214	9.796e-05	0.0118345	0.0054377	-0.106386	0.00195042	-0.182443	0.0035902
22	Feng D, 2013	28	23	105	0	17	1175	Forest	6	40			-0.180784	7.32784e-06	-0.024349	0.00391121	-0.00899171	0.00373367
22	Feng D, 2013	28	23	105	0	17	1175	Forest	6	66.7			-0.0116055	6.88892e-06	-0.00574384	0.00210423	0.0215062	0.00414014
23	Min H, 2021	22	1	106	52	21.1	1361	Forest	12	50	-0.00734397	3.59571e-05	0.0553897	0.00488277	-0.0226767	0.00161436			-0.767353	0.0242434	-0.114067	0.0354137			-0.145139	0.00146314			-0.0692599	0.003444
23	Min H, 2021	22	1	106	52	21.1	1361	Forest	12	50	-0.0191852	7.83578e-06	0.071459	0.00119923	-0.0210534	0.00108913			-0.689796	0.10655	-0.0654374	0.134732			0.234215	0.00428611			0.326215	0.00283871
23	Min H, 2021	22	1	106	52	21.1	1361	Forest	12	50	0.00428266	0.00025043	-0.00101215	0.0156589	-0.0327898	0.00439559			0.159974	0.0605916	0.23831	0.119239			-0.172861	0.0135386			-0.0927994	0.0182281
23	Min H, 2021	22	1	106	52	21.1	1361	Forest	12	50	-0.0103628	3.59019e-05	0.0630406	0.0027758	0.0125002	0.00140462			-0.09901	0.116217	0.225117	0.0420062			0.109553	0.356285			-0.0110646	0.0150234
24	Yao T, 2017	23	10	112	31	20.9	1927	Forest	3	50	-0.0150379	0.000365922	0.154327	0.0562157	-0.0661398	0.0860304	0.0673908	0.00708863
24	Yao T, 2017	23	10	112	31	20.9	1927	Forest	3	50	-0.0560707	0.00409168	0.292897	0.126628	0.0971637	0.0483843	0.0583204	0.0119577
24	Yao T, 2017	23	10	112	31	20.9	1927	Forest	3	50	-0.0947568	0.00438499	0.286848	0.113102	0.215975	0.0317859	0.133016	0.0205041
25	Han S, 2019	37	35	127	1	13.4	800	Forest	0.1	30			0.000433289	2.12728e-06	0.00803296	0.000106872
25	Han S, 2019	37	35	127	1	13.4	800	Forest	3	30			-0.00404508	5.80913e-05	-0.0928549	0.000908343
25	Han S, 2019	37	35	127	1	13.4	800	Forest	6	30			0.00855118	0.000108293	-0.131747	0.00137049
25	Han S, 2019	37	35	127	1	13.4	800	Forest	12	30			-0.0365266	0.000252594	0.045507	0.000941409
26	Sotta E, 2007	-1	43	-51	27	22	2272	Forest	2	50	0	0.005	0.251314	0.005	-0.287682	0.005	0.0327898	0.005
26	Sotta E, 2007	-1	43	-51	27	22	2272	Forest	2	50	-0.312375	0.005	0.137784	0.005	-0.287682	0.005	0.245122	0.005
26	Sotta E, 2007	-1	43	-51	27	22	2272	Forest	2	50	-0.0240976	0.005	0.253449	0.005	0	0.005	0	0.005
26	Sotta E, 2007	-1	43	-51	27	22	2272	Forest	2	50	-0.0229895	0.005	-0.218254	0.005	-0.287682	0.005	-0.356675	0.005
26	Sotta E, 2007	-1	43	-51	27	22	2272	Forest	2	50	-0.0224729	0.005	0.202941	0.005	0	0.005	-0.182322	0.005
26	Sotta E, 2007	-1	43	-51	27	22	2272	Forest	2	50	0.0215062	0.005	0.219054	0.005	0	0.005	-0.336472	0.005
27	Yan Z, 2021	33	47	102	57	1.1	700	Grassland	1	9.4	0.0128536	3.2228e-05	-0.0564814	0.0093615	0.0515189	0.00034738	0.136412	0.00252679	-0.0234038	0.0139864	-0.0258034	0.000257787	-0.0681566	0.0283713	0.331033	0.0522503	-0.313658	0.105755	-0.328504	0.0861257	0.0504309	0.101639	-0.332134	0.0112102
27	Yan Z, 2021	33	47	102	57	1.1	700	Grassland	2	3.8	0.0179492	4.86134e-05	-0.098932	0.00333136	0.261084	0.052268	0.0477907	0.000517077	-0.141327	0.00704082	0.0504192	0.000428975	-0.0920591	0.00258759	0.163325	0.0315688	-0.505549	0.129909	-0.253091	0.0520664	0.160682	0.0608038	-0.125163	0.0330452
27	Yan Z, 2021	33	47	102	57	1.1	700	Grassland	3	4.2	0.012739	3.89516e-05	-0.0350024	0.00181124	0.0445194	0.00553009	-0.204483	0.020797	0.00298578	0.000293297	0.0226303	0.000196697	0.0058059	0.00111528	-0.0723207	0.149001	1.07451	0.0673342	0.510826	0.0773439	-0.0661398	0.0688771	0.574541	0.0499748
28	Zhu Y, 2022	26	5	119	14	21.5	1700	Forest	30	25	-0.0328977	0.000185978	-0.0450237	0.00142868	0	0.00121743
28	Zhu Y, 2022	26	5	119	14	21.5	1700	Forest	30	50	-0.0328977	0.000283851	-0.0384663	0.00142398	0.0266682	0.00466739
28	Zhu Y, 2022	26	5	119	14	21.5	1700	Forest	30	25			-0.00668899	0.00216795
28	Zhu Y, 2022	26	5	119	14	21.5	1700	Forest	30	50			0	0.00216296
29	Munjonji L, 2020	-23	51	29	42	17	352	Grassland	60	66			0.0563529	0.005	0.262364	0.005	-0.11375	0.005
30	Cleveland C, 2010	8	43	-83	37	26.5	1200	Forest	12	25			-0.0255877	0.00132109	0	0.000516529			-0.194633	0.00794893	-0.196391	0.00721428
30	Cleveland C, 2010	8	43	-83	37	26.5	1200	Forest	12	50			-0.0652405	0.00133176	-0.0229895	0.000267986			-0.0443506	0.00678312	-0.0783591	0.00606133
30	Cleveland C, 2010	8	43	-83	37	26.5	1200	Forest	12	25			-0.0019861	0.00160962	0.0240976	0.000762153			0.266346	0.0141469	0.0779082	0.0158534
30	Cleveland C, 2010	8	43	-83	37	26.5	1200	Forest	12	50			-0.0160003	0.00150168	0	0.000594884			0.162217	0.0125893	0.0739557	0.0216464
31	Xiao L, 2015	34.36	0	108.72	0	12.9	649	Grassland	3	52			0.0114287	0.004	0	0.004	0	0.004
31	Xiao L, 2015	34.36	0	108.72	0	12.9	649	Grassland	3	25.8			0.0227283	0.004	0.105361	0.004	-0.0183491	0.004
31	Xiao L, 2015	34.36	0	108.72	0	12.9	649	Grassland	3	52			-0.0237165	0.004	-0.0540672	0.004	0	0.004
31	Xiao L, 2015	34.36	0	108.72	0	12.9	649	Grassland	3	25.8			0.0458095	0.004	0.0512933	0.004	0	0.004
32	Xiao L, 2021	34.36	0	108.72	0	12.9	649	Grassland	2	25	0.00424629	2.25964e-05	0.0223723	0.000647282	-0.0423172	0.000629708	-0.00751883	0.00106988							0.0451204	0.00544632	0.274642	0.0119626	0.173847	0.00408956	0.147003	0.00778361	0.0966268	0.000883442
32	Xiao L, 2021	34.36	0	108.72	0	12.9	649	Grassland	2	25	-0.0130154	4.75501e-05	-0.0595141	0.00240277	0.0146702	0.000417011	-0.0466871	0.000106622							0.851473	0.0327666	0.427983	0.0104585	0.598363	0.000441302	-0.203513	0.0061313	-0.280426	0.00271548
32	Xiao L, 2021	34.36	0	108.72	0	12.9	649	Grassland	2	25	-0.00862074	9.29005e-06	0.00435731	8.54384e-05	-0.0371468	0.000282424	-0.00725956	0.000305515							0.164875	0.0151849	0.468756	0.0132063	0.212991	0.00834229	-0.182982	0.00656346	-0.376295	0.00118243
32	Xiao L, 2021	34.36	0	108.72	0	12.9	649	Grassland	2	25	0.00851069	3.62174e-05	0.0538247	0.000938395	0.0713189	0.000107925	0.0339622	0.000361762							0.683197	0.0214285	0.576855	0.016098	-0.0447002	0.0174936	0.289845	0.00293804	-0.0484524	0.000873629
32	Xiao L, 2021	34.36	0	108.72	0	12.9	649	Grassland	2	25	-0.00865806	6.11122e-05	0.022076	0.000155996	0.0428114	0.000232378	0.0199463	7.86877e-05							0.843652	0.0100966	0.400808	0.0373454	0.457833	0.00407479	0.107795	0.000989271	-0.0379792	0.0008472
32	Xiao L, 2021	34.36	0	108.72	0	12.9	649	Grassland	2	25	-0.00862074	9.29005e-06	-0.0689929	0.000287876	0.000161421	0.000445909	0.0161438	0.000244312							0.0545007	0.00176011	-0.0740099	0.0041956	0.457651	0.033534	0.196869	0.0014686	-0.0198026	0.000273895
33	Wang X, 2022	29	48	121	47	16.2	1374	Forest	12	70			-0.072534	0.00263383	-0.0441248	0.00120002
33	Wang X, 2022	29	48	121	47	16.2	1374	Forest	24	70			0.106365	0.00264084	0.158941	0.00366365
33	Wang X, 2022	29	48	121	47	16.2	1374	Forest	36	70			0.0584565	0.000923423	0.0114287	0.00113125
33	Wang X, 2022	29	48	121	47	16.2	1374	Forest	84	70			-0.143559	0.00268821	-0.252453	0.00109013
34	Zhu L, 2021	43.8	0	125.42	0	6.3	765.9	Cropland	0.5	57	0.012103	3.49834e-05							-0.163827	0.00444754	-0.472906	0.0134606
34	Zhu L, 2021	43.8	0	125.42	0	6.3	765.9	Cropland	0.5	28.5	0.00455582	3.51983e-05							-0.334696	0.00453324	-0.472906	0.0127791
34	Zhu L, 2021	43.8	0	125.42	0	6.3	765.9	Cropland	0.5	57	-0.00157356	0.000125082							0.0903841	0.00202224	-0.126294	0.00445832
34	Zhu L, 2021	43.8	0	125.42	0	6.3	765.9	Cropland	0.5	28.5	0	8.96177e-05							0.378066	0.00174399	0.658661	0.003872
35	Ma K, 2014	23.36	0	103.37	0	22	817.2	Forest	1	29.6					0.00859428	0.00144425	-0.100473	0.00273758
35	Ma K, 2014	23.36	0	103.37	0	22	817.2	Forest	1	51.9					-0.419881	0.0022934	-0.411845	0.00042444
35	Ma K, 2014	23.36	0	103.37	0	22	817.2	Forest	2	29.6					-0.270573	0.00071992	-0.0745435	0.000981408
35	Ma K, 2014	23.36	0	103.37	0	22	817.2	Forest	2	51.9					-0.680935	0.00171669	-0.566452	0.000158375
35	Ma K, 2014	23.36	0	103.37	0	22	817.2	Forest	3	29.6					-0.383451	0.000782109	-0.0611993	0.0011664
35	Ma K, 2014	23.36	0	103.37	0	22	817.2	Forest	3	51.9					-0.995596	0.00220994	-0.59398	0.000687623
36	Domínguez M, 2017	53	3	-27	55	8.2	1700	Shrub	3	54	-0.0294139	0.000246105							0.178583	0.0416693	0.0493251	0.00545114			-0.0124064	0.00328085			0.124674	0.0313695			-0.0211608	0.000908656
37	Ge X, 2022	30	6	120	0	16.1	1441.9	Forest	12	63			0.153051	0.0227368	0.185938	0.0518803	0.0209903	0.0325113
37	Ge X, 2022	30	6	120	0	16.1	1441.9	Forest	24	63			-0.13942	0.0142575	-0.0588405	0.0440801	-0.0153613	0.0363596
38	Zhao Q, 2020	35	580	101	530	1.2	615.5	Grassland	8	69.1
38	Zhao Q, 2020	35	580	101	530	1.2	615.5	Grassland	8	69.1
38	Zhao Q, 2020	35	580	101	530	1.2	615.5	Grassland	8	69.1
38	Zhao Q, 2020	35	580	101	530	1.2	615.5	Grassland	8	69.1
39	Maranón-Jimenez S, 2022	41	21	1	2	20.5	64.8	Forest	3	30			0.247562	0.00640717	-0.328504	0.0187457			-0.253219	0.0308222	-0.571381	0.0267839	-1.44121	0.0596188
39	Maranón-Jimenez S, 2022	41	21	1	2	20.5	64.8	Forest	6	30									-0.393713	0.0616211	-0.624564	0.03813	-1.06087	0.040796
39	Maranón-Jimenez S, 2022	41	21	1	2	20.5	64.8	Forest	9	30									-0.528646	0.0176879	-0.475787	0.017752	-0.828322	0.0368544
39	Maranón-Jimenez S, 2022	41	21	1	2	20.5	64.8	Forest	12	30									-0.262037	0.0249679	-0.409312	0.0371607	-0.822906	0.0480754
40	Brown R, 2021	53	14	-4	1	10	1060	Grassland	1.5	70.1	-0.0212253	8.53266e-05	0.0156253	0.0036933	-0.0350913	0.00246457
41	Su X, 2020	29	52	121	39	16.2	1374.7	Forest	60	52.6															-1.15028	0.264946	-0.657429	0.224853	-0.531879	0.178503			-0.300105	0.115516
41	Su X, 2020	29	52	121	39	16.2	1374.7	Forest	60	52.6															-0.918954	0.217889	-0.872195	0.20247	-0.847298	0.275168			-0.271934	0.278356
41	Su X, 2020	29	52	121	39	16.2	1374.7	Forest	60	52.6															0	0.149239	-0.654265	0.122906	-0.256352	0.178621			0.095964	0.123805
41	Su X, 2020	29	52	121	39	16.2	1374.7	Forest	60	52.6															0.0132452	0.182607	-0.208401	0.167593	0.294955	0.0694233			0.224541	0.172904
42	Kwon M, 2013	-1	53	113	32	26	1900	Forest	1	91.3	-0.0986306	0.00143836													-1.77981	0.0403392			-0.6778	0.0198966			-1.37857	0.0410354
42	Kwon M, 2013	-1	53	113	32	26	1900	Forest	1	91.3	-0.11889	0.000614887													-1.77543	0.0233402			-1.20505	0.0261069			-0.583146	0.0229237
42	Kwon M, 2013	-1	53	113	32	26	1900	Forest	1	91.3	-0.0315484	0.000729411													-1.83953	0.101934			-1.4896	0.0348733			-1.00265	0.0157041
43	Guo S, 2020	22	51.2	108	18	23.5	1277	Cropland	5	58.1									-0.926012	0.00264573	-0.845891	0.000984793	-0.701721	0.00216648	-0.693147	0.0135292							-0.378379	0.010122
43	Guo S, 2020	22	51.2	108	18	23.5	1277	Cropland	5	58.1									-0.183925	0.00504005	-0.441916	0.00786986	-1.28186	0.00337012	0.331357	0.0210889							-0.228468	0.000852427
43	Guo S, 2020	22	51.2	108	18	23.5	1277	Cropland	5	58.1									-0.669545	0.00117762	-1.2377	0.00265094	-0.883849	0.00160535	-2.0149	0.0973333							0.113511	0.0111968
44	Wang X, 2021	37.68	0	112.75	0	12	193.4	Cropland	0.23	26.7									-0.340225	0.00056946	-0.400863	0.00622554
44	Wang X, 2021	37.68	0	112.75	0	12	193.4	Cropland	0.23	53.3									-0.492476	0.00831038	-0.343133	0.00681053
44	Wang X, 2021	37.68	0	112.75	0	12	193.4	Cropland	0.47	26.7									-0.85383	0.000221497	-0.765152	0.000398508
44	Wang X, 2021	37.68	0	112.75	0	12	193.4	Cropland	0.47	53.3									-1.16804	0.0058161	-1.03869	0.00655604
44	Wang X, 2021	37.68	0	112.75	0	12	193.4	Cropland	0.7	26.7									-0.505844	0.000743507	-0.555473	0.00574507
44	Wang X, 2021	37.68	0	112.75	0	12	193.4	Cropland	0.7	53.3									-0.888892	0.00768525	-0.830837	0.00285137
44	Wang X, 2021	37.68	0	112.75	0	12	193.4	Cropland	0.93	26.7									-1.18975	0.0137834	-1.22167	0.00741785
44	Wang X, 2021	37.68	0	112.75	0	12	193.4	Cropland	0.93	53.3									-1.58733	0.00826806	-1.80998	0.0108463
45	van Meeteren, 2008	52	24	5	55	16	760	Shrub	2.1	50.4									0.277284	0.125074	-0.48768	0.353182	-0.242853	0.126839
45	van Meeteren, 2008	52	24	5	55	16	760	Shrub	5.3	50.4									0.476332	0.1142	-0.796875	0.0194678	-0.994039	0.027696
45	van Meeteren, 2008	52	24	5	55	16	760	Shrub	12.7	50.4									0.284685	0.0569045	0.264529	0.0737397	0.200492	0.0620435
45	van Meeteren, 2008	52	24	5	55	16	760	Shrub	20.9	50.4									0.143256	0.0216938	0.223144	0.0199818	0.159771	0.0184562
46	Chen L, 2019	22.1	0	106.5	0	21.7	1360	Forest	60	50	0.0048077	4.809e-05	-0.0761833	0.00313566	-0.0585942	0.00418654			-0.953783	0.0807919	-0.308565	0.0446928
46	Chen L, 2019	22.1	0	106.5	0	21.7	1360	Forest	60	50	0.00470589	4.60761e-05	-0.211253	0.0101831	0.0141846	0.00751047			-0.742523	0.0214627	0.214773	0.0481426
46	Chen L, 2019	22.1	0	106.5	0	21.7	1360	Forest	60	50	0.0233804	6.18113e-06	-0.107527	0.00830234	-0.0920189	0.00306319			0.273539	0.0223136	0.192518	0.012847
46	Chen L, 2019	22.1	0	106.5	0	21.7	1360	Forest	60	50	0	7.24877e-05	-0.343025	0.0176079	-0.00668899	0.0052424			-0.0516602	0.0699542	0.223324	0.0719193
47	Bastida, 2016	38	22	-2	20	13.5	503	Forest	60	29			-0.116799	0.0893729	-0.438086	0.0331496									-1.29098	0.0194566	-0.689569	0.097427	-0.515001	0.33881			-0.641733	0.00616941
47	Bastida, 2016	38	22	-2	20	13.5	503	Forest	60	35			-0.107098	0.0699857	-0.223144	0.0179312									-0.382208	0.0365698	0.427444	0.579669	-0.119545	0.164227			-0.230436	0.0080832
48	Matias, 2011	37	5	-3	28	14.05	811	Forest	12	30			-0.00657897	0.00290593	0.0385487	0.00298583			-0.145907	0.0106062	0.0552627	0.0417678	-0.0101011	0.0273849
48	Matias, 2011	37	5	-3	28	14.05	811	Forest	12	30			0.318454	0.00561589	0.356675	0.0111217			0.470564	0.0184798	-0.0122701	0.0328201	-0.0394417	0.061181
48	Matias, 2011	37	5	-3	28	14.05	811	Forest	12	30			0.20958	0.0132807	0.259753	0.0141901			0.0870114	0.0109884	0.136132	0.0608356	0.0598981	0.0935718
49	Sardans, 2008	41	8	1	49	15.1	580	Shrub	3	19			0.14842	0.00638541	0.116339	0.0120901
50	Steinweg, 2013	42	23	-71	15	9.5	1194	Forest	1	50															0.00933133	0.0283579	-0.0082988	0.023287	0.881199	0.0462966			2.43226	1.37918
50	Steinweg, 2013	42	23	-71	15	9.5	1194	Forest	3	50															0.820981	0.125064	0.594707	0.0820617	0.936426	0.0521242			0.735556	0.215004
50	Steinweg, 2013	42	23	-71	15	9.5	1194	Forest	8	50															-1.09253	0.0411555	-0.609917	0.0419664	-0.475198	0.0259889			-0.38274	0.0459255
50	Steinweg, 2013	42	23	-71	15	9.5	1194	Forest	13	50															0.411347	0.0103074	0.603916	0.0404294	0.813775	0.0408834			0.441661	0.398942
51	Koyama, 2018	42	23	-71	12	9.5	1194	Grassland	24	50			0.155006	0.00270302	0.142873	0.00215584	-0.00865806	0.000149931							-0.0208618	0.0133075	-0.10528	0.0170347	0.520305	0.0485663	-0.119155	0.0213426	0.0247841	0.0214955
51	Koyama, 2018	42	23	-71	12	9.5	1194	Grassland	24	50			0.140794	0.0237224	0.116972	0.0216793	0.0173917	0.000176912							-0.0701356	0.0288069	-0.0854421	0.0229183	0.26576	0.022261	-0.05925	0.012794	0.0139942	0.00891389
51	Koyama, 2018	42	23	-71	12	9.5	1194	Grassland	24	50			0.119275	0.00756612	0.0872828	0.00287131	0.0172418	0.000375509							-0.113219	0.0420813	-0.393391	0.0125525	0.297237	0.0444517	-0.10379	0.00569869	0.0066952	0.0137754
51	Koyama, 2018	42	23	-71	12	9.5	1194	Grassland	24	50			0.0818173	0.00342917	0.0888157	0.00231541	0.00865806	0.000376774							-0.176495	0.0666801	-0.350664	0.0193419	0.015024	0.149381	-0.174551	0.0150283	0.00786988	0.0284092
51	Koyama, 2018	42	23	-71	12	9.5	1194	Grassland	48	50			0.0804822	0.00739452	0.0694095	0.00358221	0	0.000165289
51	Koyama, 2018	42	23	-71	12	9.5	1194	Grassland	48	50			0.127445	0.00516392	0.125355	0.00237781	0	0.000162324
51	Koyama, 2018	42	23	-71	12	9.5	1194	Grassland	48	50			0.0265167	0.00490069	-0.00313972	0.00541505	0.00913248	0.000166813
51	Koyama, 2018	42	23	-71	12	9.5	1194	Grassland	48	50			0	0.00207121	0.0156009	0.000954358	-0.0183491	0.000168379
51	Koyama, 2018	42	23	-71	12	9.5	1194	Grassland	48	50			0.082484	0.010403	0.0244661	0.0105062	0.0702043	0.000402397
51	Koyama, 2018	42	23	-71	12	9.5	1194	Grassland	48	50			0.0547582	0.00202637	0.0186921	0.00214915	0.0178576	0.000637908
51	Koyama, 2018	42	23	-71	12	9.5	1194	Grassland	48	50			0.101352	0.00345385	0.0835106	0.00401272	0.0264333	0.000155334
51	Koyama, 2018	42	23	-71	12	9.5	1194	Grassland	48	50			0.194527	0.00297431	0.162167	0.00408046	0.0266682	0.000807407
52	Wang Z, 2013	32	26	102	22	1.6	786	Grassland	1	33.5									-0.144171	0.00340065	-0.328504	0.0522086	-0.115684	0.0114226	-0.027826	0.101957	0.223144	0.0976562	0.203458	0.0601071			0.135802	0.0463523
52	Wang Z, 2013	32	26	102	22	1.6	786	Grassland	2	33.5									-1.07849	0.015191	-0.444686	0.0139457	-0.397302	0.0226866	1.30717	0.164541	1.48808	0.189339	0.917386	0.0697363			1.37699	0.142642
52	Wang Z, 2013	32	26	102	22	1.6	786	Grassland	2	33.5									-2.67851	0.204789	-0.770108	0.0670952	-0.679161	0.154404	1.27925	0.244869	0.989128	0.0241049	1.03876	0.0317795			0.580474	0.0928622
52	Wang Z, 2013	32	26	102	22	1.6	786	Grassland	2	33.5									-0.151192	0.0765738	-0.175204	0.0432051	0.451985	0.0265306	0.094557	0.158575	-0.741937	0.286281	-0.36028	0.0634313			-0.973449	0.157616
52	Wang Z, 2013	32	26	102	22	1.6	786	Grassland	3	33.5									-0.174149	0.0452762	1.31568	0.318936	0.706219	0.0974567	0.512502	0.295973	0.320908	0.0742393	0.680909	0.227536			0.703729	0.0412277
53	Zhang Q, 2019	34.55	0	107.9	0	11.5	592	Forest	17	50			-0.184922	0.00254748	-0.0940289	0.0285279
53	Zhang Q, 2019	34.55	0	107.9	0	11.5	592	Forest	17	50			0.0417185	0.00856607	0.0953102	0.0243526
54	Sanaullah, 2011	46	25	0	7	11.5	619	Grassland	1.3	57.1															0.000651329	0.0167934
55	Sardans, 2008	41	18	1	49	15.1	580	Shrub	3	6.1			0.14842	0.0111562	0.125163	0.0316186									-0.052368	0.00826848
55	Sardans, 2008	41	18	1	49	15.1	580	Shrub	6	6.1															0.125163	0.0220131
55	Sardans, 2008	41	18	1	49	15.1	580	Shrub	9	6.1															0.0385337	0.00828203
55	Sardans, 2008	41	18	1	49	15.1	580	Shrub	12	6.1															-0.13206	0.0169002
55	Sardans, 2008	41	18	1	49	15.1	580	Shrub	15	6.1															-0.00255428	0.0172254
56	Li L, 2020	50	10	119	22	-2	363	Grassland	4	66			0	0.00138744	0.405465	0.000601852			0.0218588	0.00719238	0.333144	0.0374829
57	Xiang Y, 2017	29	40	102	90	16.2	1772.2	Forest	5	10			-0.017256	0.00793463					-0.00766287	0.0247972
57	Xiang Y, 2017	29	40	102	90	16.2	1772.2	Forest	8	10			-0.0209041	0.00738706					0.063013	0.0195617
57	Xiang Y, 2017	29	40	102	90	16.2	1772.2	Forest	11	10			-0.0369303	0.0113111					0.0571584	0.0102314
57	Xiang Y, 2017	29	40	102	90	16.2	1772.2	Forest	14	10			0.0125033	0.00726831					-0.0923733	0.0300201
57	Xiang Y, 2017	29	40	102	90	16.2	1772.2	Forest	17	10			-0.00884595	0.0179118					0.0327898	0.0221286
57	Xiang Y, 2017	29	40	102	90	16.2	1772.2	Forest	20	10			-0.0121651	0.00966231					0.0694724	0.0189728
57	Xiang Y, 2017	29	40	102	90	16.2	1772.2	Forest	23	10			-0.015659	0.0118532					0.0884554	0.0148524
57	Xiang Y, 2017	29	40	102	90	16.2	1772.2	Forest	26	10			-0.0128906	0.0105553					0.0684678	0.0165992
58	Johnson, 2008	35	58	-84	17	14.2	1358	Forest	3	33			-0.0392207	0.00109081	0.0331522	0.000861175
58	Johnson, 2008	35	58	-84	17	14.2	1358	Forest	3	33			0.0246058	0.00162901	0.0800427	0.0016643
59	Mckiernan, 2014	-42.38	0	146.6	0	14	1164	Forest	3	50			0.0214438	0.000104342	0.250503	0.00482002
59	Mckiernan, 2014	-42.38	0	146.6	0	14	1164	Forest	3	25			-0.0219137	0.000108967	0.294955	0.00466531
59	Mckiernan, 2014	-42.38	0	146.6	0	14	1164	Forest	3	50			0.0239586	0.000102921	0.133531	0.00324779
59	Mckiernan, 2014	-42.38	0	146.6	0	14	1164	Forest	3	25			0.0613903	9.92981e-05	0.224286	0.00301402
60	Fuchslueger, 2019	47	7	11	19	3	1097	Grassland	14	33.6			-0.029853	0.0160499	0	0.0408163			-0.223144	0.025625	-0.693147	0.05
60	Fuchslueger, 2019	47	7	11	19	3	1097	Grassland	14	33.6			0.0909718	0.0572428	0.105361	0.0893827			0	0.138504	-0.405465	0.361111
